# Supplementary material for: A new and cryptic species of Lissodesmus Chamberlin, 1920 (Diplopoda, Polydesmida, Dalodesmidae) from Tasmania, Australia
Source: Zookeys. 2019 May 16;846:31–41. doi: 10.3897/zookeys.846.35028 (PMC6533416; doi:10.3897/zookeys.846.35028)
Supplement: XML Treatment for Lissodesmus piscator [file zookeys.846.35028-treatment1.xml]

<!DOCTYPE tp:taxon-treatment
  PUBLIC "-//TaxonX//DTD Taxonomic Treatment Publishing DTD v0 20100105//EN" "tax-treatment-NSO.dtd">
<tp:taxon-treatment xmlns:tp="http://www.plazi.org/taxpub"><tp:treatment-meta><kwd-group><label>Taxon classification</label><kwd><named-content xmlns:xlink="http://www.w3.org/1999/xlink" content-type="kingdom">Animalia</named-content></kwd><kwd><named-content xmlns:xlink="http://www.w3.org/1999/xlink" content-type="order">Polydesmida</named-content></kwd><kwd><named-content xmlns:xlink="http://www.w3.org/1999/xlink" content-type="family">Dalodesmidae</named-content></kwd></kwd-group><mixed-citation publication-type="journal"><person-group><name><surname>Mesibov</surname><given-names>Robert</given-names></name></person-group><article-title>A new and cryptic species of <italic><tp:taxon-name><tp:taxon-name-part taxon-name-part-type="genus" reg="Lissodesmus">Lissodesmus</tp:taxon-name-part></tp:taxon-name></italic> Chamberlin, 1920 (<tp:taxon-name><tp:taxon-name-part taxon-name-part-type="class">Diplopoda</tp:taxon-name-part></tp:taxon-name>, <tp:taxon-name><tp:taxon-name-part taxon-name-part-type="order">Polydesmida</tp:taxon-name-part></tp:taxon-name>, <tp:taxon-name><tp:taxon-name-part taxon-name-part-type="family">Dalodesmidae</tp:taxon-name-part></tp:taxon-name>) from Tasmania, Australia</article-title><source>Zookeys</source><day>16</day><month>5</month><year>2019</year><volume>846</volume><fpage>31</fpage><lpage>41</lpage><pub-id pub-id-type="doi">10.3897/zookeys.846.35028</pub-id></mixed-citation></tp:treatment-meta><tp:nomenclature><tp:taxon-name>
                  <tp:taxon-name-part taxon-name-part-type="genus" reg="Lissodesmus">Lissodesmus</tp:taxon-name-part>
                  <tp:taxon-name-part taxon-name-part-type="species" reg="piscator">piscator</tp:taxon-name-part>
                  <object-id xmlns:xlink="http://www.w3.org/1999/xlink" content-type="zoobank" xlink:type="simple">http://zoobank.org/50E0322D-8436-4443-A613-8E644A695995</object-id>
                </tp:taxon-name><tp:taxon-status xmlns:xlink="http://www.w3.org/1999/xlink" xlink:type="simple">sp. nov.</tp:taxon-status><xref ref-type="fig" rid="F3">Figs 3</xref><xref ref-type="fig" rid="F4">, 4</xref></tp:nomenclature><tp:treatment-sec sec-type="Holotype" id="SECID0EWNAC"><title>Holotype.</title><p>AUSTRALIA • male; Tasmania, Central Plateau, Ritters Plain; [<named-content xmlns:xlink="http://www.w3.org/1999/xlink" content-type="dwc:verbatimCoordinates" xlink:type="simple"><named-content content-type="geo-json" specific-use="{&#34;type&#34;:&#34;Point&#34;,&#34;coordinates&#34;:[146.352400,-41.682400]}" id="NCID0E6NAC" xlink:type="simple">41.6824°S 146.3524°E</named-content></named-content>]; 1080 m a.s.l.; 6 Mar. 2019; M. Driessen leg.; pitfall PU9 20 Feb.–6 Mar. 2019; coordinates are center of cluster of pitfall traps yielding <italic><tp:taxon-name><tp:taxon-name-part taxon-name-part-type="genus" reg="Lissodesmus">L.</tp:taxon-name-part><tp:taxon-name-part taxon-name-part-type="species" reg="piscator">piscator</tp:taxon-name-part></tp:taxon-name></italic> sp. nov. in 2017, 2018, 2019; coordinate uncertainty 75 m; <abbrev xmlns:xlink="http://www.w3.org/1999/xlink" content-type="institution" xlink:title="Queen Victoria Museum and Art Gallery, Launceston, Tasmania" id="ABBRID0EPOAC" xlink:type="simple">QVMAG</abbrev>: QVM:2019:23:0015.</p></tp:treatment-sec><tp:treatment-sec sec-type="Paratype" id="SECID0EUOAC"><title>Paratype.</title><p>AUSTRALIA • male; same data as for holotype; dissected; <abbrev xmlns:xlink="http://www.w3.org/1999/xlink" content-type="institution" xlink:title="Queen Victoria Museum and Art Gallery, Launceston, Tasmania" id="ABBRID0E1OAC" xlink:type="simple">QVMAG</abbrev>: QVM:2019:23:0016.</p></tp:treatment-sec><tp:treatment-sec sec-type="material" id="SECID0E6OAC"><title>Other material.</title><p>5 males, 4 females and 1 stadium 7 female, same locality as holotype; see Supplement material 1 for details.</p></tp:treatment-sec><tp:treatment-sec sec-type="diagnosis" id="SECID0EEPAC"><title>Diagnosis.</title><p>Distinguished from all other known <italic><tp:taxon-name><tp:taxon-name-part taxon-name-part-type="genus" reg="Lissodesmus">Lissodesmus</tp:taxon-name-part></tp:taxon-name></italic> species by the form of the femoral process on the gonopod telopodite: the process has an erect, flattened, bluntly toothed distal branch and two large basal branches curving posteromedially across the posterior face of the telopodite.</p></tp:treatment-sec><tp:treatment-sec sec-type="description" id="SECID0ERPAC"><title>Description.</title><p>Male/female approximate measurements: length 15/20 mm, midbody vertical diameter 1.3/1.6 mm, midbody width across paranota 1.7/1.7 mm. Colour in alcohol almost uniformly pale, antennae roseate (Fig. <xref ref-type="fig" rid="F3">3A</xref>).</p><p>Male with clypeus and frons moderately setose, vertex sparsely setose. Antennal sockets separated by ca. 2.5X socket diameter. Antenna short, just reaching ring 3 when manipulated backwards; relative length of antennomeres 6 &gt; (2,3) &gt; (4,5), antennomere 6 widest. Head approx. as wide as tergite 4, cardines in dorsal view quadrate in outline; collum narrower than head and tergite 2; anterior collum margin gently convex, curvature extending smoothly to slightly convex lateral margin; posterior margin more or less straight; corners bluntly pointed. Tergite width increasing gradually from rings 2–6, then subequal, then decreasing 17–19. Waist pronounced (Fig. <xref ref-type="fig" rid="F3">3C</xref>), with faint longitudinal striations. Prozonites and metazonites with faint cellular sculpturing; limbus composed of narrow, distally tapered tabs. Paranota (Fig. <xref ref-type="fig" rid="F3">3C</xref>) smooth, narrow (ratio of overall width to prozonite width ca. 1.2 on midbody ring); anterior shoulder gently curving into slightly convex lateral margin, the latter with a small notch posteriorly and with short seta on anterior corner of notch; posterior corner upturned, extending just past posterior metatergite margin on most rings, usually with small subterminal seta; posterior corner seta prominent, erect (broken off on some rings). Ozopore small, round, opening dorsally close to paranotal margin and anterior to posterior corner; pore formula 5, 7, 9, 10, 12, 13, 15–19. Spiracles on diplosegments small, round, not emergent; rims slightly raised above pleural surface; posterior spiracle approx. midway between leg bases. Sternites approx. as long as wide, with short, sparse setae; transverse impression more pronounced than longitudinal. Legs short, ca. 0.9x as long as maximum ring diameter at midbody; legpairs 3–9 with prefemur slightly swollen dorsally; relative podomere lengths tarsus &gt; (femur, prefemur) &gt; (postfemur, tibia) on midbody legs; tarsus straight, ca. 1.3x as long as femur. From legpair 3, sphaerotrichomes on femur, postfemur, tibia and tarsus, densest on tibia and tarsus; sphaerotrichome numbers rapidly diminishing posteriorly but with a few sphaerotrichomes on tibia and tarsus of posterior legs; no sphaerotrichomes on last two legpairs; each sphaerotrichome hemispherical with tapering, blunt-tipped seta inclined distoventrally. Dense brush setae with slightly expanded tips on prefemur and femur of anterior legs; brush setae disappearing posteriorly. Pre-anal ring (Fig. <xref ref-type="fig" rid="F3">3D</xref>) with sparse, long setae; hypoproct trapezoidal, dorsal margin straight; epiproct extending past anal valves, tapering to truncate tip ca. 1/10 maximum width of ring 19; spinnerets in square array in shallow cavity just ventral to epiproct tip.</p><fig id="F3" position="float" orientation="portrait"><label>Figure 3.</label><caption><p><italic><tp:taxon-name><tp:taxon-name-part taxon-name-part-type="genus" reg="Lissodesmus">Lissodesmus</tp:taxon-name-part><tp:taxon-name-part taxon-name-part-type="species" reg="piscator">piscator</tp:taxon-name-part></tp:taxon-name></italic> sp. nov., holotype (<bold>A, D</bold>) and paratype (<bold>B, C</bold>) <bold>A</bold> right lateral view of head and anterior rings <bold>B</bold> ventral and slightly left-lateral view of gonopods in situ <bold>C</bold> dorsal view of midbody rings <bold>D</bold> left lateral view of telson. Scale bars 1.0 mm (<bold>A, C</bold>); 0.5 mm (<bold>B, D</bold>).</p></caption><graphic xmlns:xlink="http://www.w3.org/1999/xlink" xlink:href="zookeys-846-031-g003.jpg" position="float" orientation="portrait" xlink:type="simple" id="oo_301904.jpg"/></fig><p>Gonopore small, opening mediodistally on only slightly enlarged leg 2 coxa. Bases of legs 6 and 7 well-separated by shallowly concave sternite, bases of legs 5 closer; brushes of sparse, long setae on sternites just medial to coxae of legs 5, 6, 7. Aperture ovoid, wider than long, ca. 1/2 width of ring 7 prozonite, rim slightly raised laterally and posteriorly.</p><p>Gonopods: Gonocoxae truncate-conical, lightly joined distomedially. Telopodite (Figs <xref ref-type="fig" rid="F3">3B</xref>, <xref ref-type="fig" rid="F4">4</xref>) slender, erect, extending to leg 5 bases when retracted; moderately setose on posterolateral surface from base to level of tibiotarsus origin. Solenomere (Fig. <xref ref-type="fig" rid="F4">4</xref>, s) slender, tapering, arising anteromedially at 1/3-1/2 telopodite height and terminating at ca. 3/4 telopodite height; directed posterodistally, slightly bent laterally at ca. 2/3 solenomere height, with small, medially directed, subapical tooth. Prostatic groove (Fig. <xref ref-type="fig" rid="F4">4</xref>, <abbrev xmlns:xlink="http://www.w3.org/1999/xlink" xlink:title="prostatic groove" id="ABBRID0EFCAE" xlink:type="simple">pg</abbrev>) running on anteromedial surface of telopodite to solenomere base, opening at solenomere tip. Tibiotarsus (Fig. <xref ref-type="fig" rid="F4">4</xref>, t) arising at ca. 1/2 telopodite height in large, anteromedial flange on telopodite; directed distolaterally above thickening on telopodite surface, slightly flattened anteroposteriorly, terminating in wide “Y” at level of subapical tooth on solenomere. Prefemoral process (Fig. <xref ref-type="fig" rid="F4">4</xref>, <abbrev xmlns:xlink="http://www.w3.org/1999/xlink" xlink:title="prefemoral process" id="ABBRID0ERCAE" xlink:type="simple">pf</abbrev>) tapering distally to bluntly rounded, posteriorly curved tip; subapically with posteroventral comb of 10-12 strong, well-spaced teeth; uncus (Fig. <xref ref-type="fig" rid="F4">4</xref>, u) at ca. 1/2 prefemoral process height, oblique, with small medial tooth; a small, sharp tooth on mediobasal surface of prefemoral process. Femoral process (Fig. <xref ref-type="fig" rid="F4">4</xref>, f) arising on anterolateral surface of prefemoral process, closely appressed to distal portion of latter; divided into erect distal branch, slightly expanded distally with small, blunt, marginal and submarginal teeth, the branch terminating just below level of prefemoral process tip; and 2 stout, well-separated basal branches curving posteriorly and medially, the most basal branch reaching and almost touching the solenomere tip, both branches with a few small teeth.</p><p>Female closely resembling male but stouter. Genital aperture with posterior margin gently convex medially; cyphopods not examined.</p><fig id="F4" position="float" orientation="portrait"><label>Figure 4.</label><caption><p><italic><tp:taxon-name><tp:taxon-name-part taxon-name-part-type="genus" reg="Lissodesmus">Lissodesmus</tp:taxon-name-part><tp:taxon-name-part taxon-name-part-type="species" reg="piscator">piscator</tp:taxon-name-part></tp:taxon-name></italic> sp. nov., QVM:2018:23:0053. Right gonopod telopodite in medial (<bold>A</bold>) anterior (<bold>B</bold>) lateral (<bold>C</bold>) and posterior (<bold>D</bold>) views. Abbreviations: f = femoral process, <abbrev xmlns:xlink="http://www.w3.org/1999/xlink" xlink:title="prefemoral process" id="ABBRID0EZDAE" xlink:type="simple">pf</abbrev> = prefemoral process, <abbrev xmlns:xlink="http://www.w3.org/1999/xlink" xlink:title="prostatic groove" id="ABBRID0E4DAE" xlink:type="simple">pg</abbrev> (dotted line) = prostatic groove, s = solenomere, t = tibiotarsus, u = uncus. Setation not shown. Scale bar 0.5 mm.</p></caption><graphic xmlns:xlink="http://www.w3.org/1999/xlink" xlink:href="zookeys-846-031-g004.jpg" position="float" orientation="portrait" xlink:type="simple" id="oo_301905.jpg"/></fig></tp:treatment-sec><tp:treatment-sec sec-type="Name" id="SECID0EGEAE"><title>Name.</title><p>Latin <italic><tp:taxon-name><tp:taxon-name-part taxon-name-part-type="genus" reg="Lissodesmus"/><tp:taxon-name-part taxon-name-part-type="species" reg="piscator">piscator</tp:taxon-name-part></tp:taxon-name></italic>, fisherman, noun in apposition, for the type locality in the Fisher River catchment.</p></tp:treatment-sec><tp:treatment-sec sec-type="distribution" id="SECID0EWEAE"><title>Distribution.</title><p>So far known only from Ritters Plain near Lake Mackenzie in northwest Tasmania (Figs <xref ref-type="fig" rid="F1">1B</xref>, <xref ref-type="fig" rid="F2">2</xref>). The Plain has a habitat area of ca. 100 ha and a known occupied area of less than 1 ha.</p></tp:treatment-sec><tp:treatment-sec><!--Section generated to contain objects referenced in tp:taxon-treatment.--><fig id="F1" position="float" orientation="portrait"><label>Figure 1.</label><caption><p><italic><tp:taxon-name><tp:taxon-name-part taxon-name-part-type="genus" reg="Lissodesmus">Lissodesmus</tp:taxon-name-part></tp:taxon-name></italic> localities in Tasmania (excluding Bass Strait islands) <bold>A</bold> localities for <italic><tp:taxon-name><tp:taxon-name-part taxon-name-part-type="genus" reg="Lissodesmus">Lissodesmus</tp:taxon-name-part></tp:taxon-name></italic> specimens identified to species (black squares) from <italic>Atlas of Living Australia</italic> (<ext-link xmlns:xlink="http://www.w3.org/1999/xlink" xlink:type="simple" ext-link-type="uri" xlink:href="https://collections.ala.org.au/public/show/dr444">https://collections.ala.org.au/public/show/dr444</ext-link>, accessed 10 January 2019) <bold>B</bold> locality for <italic><tp:taxon-name><tp:taxon-name-part taxon-name-part-type="genus" reg="Lissodesmus">L.</tp:taxon-name-part><tp:taxon-name-part taxon-name-part-type="species" reg="piscator">piscator</tp:taxon-name-part></tp:taxon-name></italic> sp. nov. (black circle) on coloured relief map from <italic>theLIST</italic> (<ext-link xmlns:xlink="http://www.w3.org/1999/xlink" xlink:type="simple" ext-link-type="uri" xlink:href="https://maps.thelist.tas.gov.au/listmap/app/list/map">https://maps.thelist.tas.gov.au/listmap/app/list/map</ext-link>) State of Tasmania. Mercator projections.</p></caption><graphic xmlns:xlink="http://www.w3.org/1999/xlink" xlink:href="zookeys-846-031-g001.jpg" position="float" orientation="portrait" xlink:type="simple" id="oo_301902.jpg"/></fig><fig id="F2" position="float" orientation="portrait"><label>Figure 2.</label><caption><p>Ritters Plain pitfall area and surrounds <bold>A</bold> pre-fire aerial photo (14 April 2014) showing the pitfall area (blue dotted line), locations of pitfall traps with <italic><tp:taxon-name><tp:taxon-name-part taxon-name-part-type="genus" reg="Lissodesmus">Lissodesmus</tp:taxon-name-part><tp:taxon-name-part taxon-name-part-type="species" reg="piscator">piscator</tp:taxon-name-part></tp:taxon-name></italic> sp. nov. (yellow dots), a dense shrubbery of <italic><tp:taxon-name><tp:taxon-name-part taxon-name-part-type="genus" reg="Richea">Richea</tp:taxon-name-part><tp:taxon-name-part taxon-name-part-type="species" reg="scoparia">scoparia</tp:taxon-name-part></tp:taxon-name></italic> (<bold>s</bold>) and the canal draining this portion of the Plain <bold>B</bold> view to the southeast on 28 March 2019 from a point near the western end of the pitfall area.</p></caption><graphic xmlns:xlink="http://www.w3.org/1999/xlink" xlink:href="zookeys-846-031-g002.jpg" position="float" orientation="portrait" xlink:type="simple" id="oo_301903.jpg"/></fig></tp:treatment-sec></tp:taxon-treatment>
