# Supplementary material for: A new and cryptic species of Lissodesmus Chamberlin, 1920 (Diplopoda, Polydesmida, Dalodesmidae) from Tasmania, Australia
Source: Zookeys. 2019 May 16;846:31–41. doi: 10.3897/zookeys.846.35028 (PMC6533416; doi:10.3897/zookeys.846.35028)
Supplement: Supplementary material 1 [file zookeys-846-031-s001.tsv]

institutionCode	catalogNumber	phylum	class	order	family	genus	specificEpithet	scientificName	typeStatus	organismRemarks	locality	country	stateProvince	decimalLatitude	decimalLongitude	geodeticDatum	coordinateUncertaintyInMeters	georeferencedBy	georeferenceRemarks	minimumElevationInMeters	recordedBy	eventRemarks	eventDate
Queen Victoria Museum and Art Gallery, Launceston	QVM:2019:23:0010	Arthropoda	Diplopoda	Polydesmida	Dalodesmidae	Lissodesmus	piscator	Lissodesmus piscator Mesibov, 2019		1 adult male	Ritters Plain	Australia	Tasmania	-41.6824	146.3524	WGS84	75	Mesibov, Robert	center of cluster of pitfall traps yielding Lissodesmus piscator	1080	Driessen, Michael	pitfall UB5, 2017-02-20/2017-03-06	2017-03-06
Queen Victoria Museum and Art Gallery, Launceston	QVM:2019:23:0011	Arthropoda	Diplopoda	Polydesmida	Dalodesmidae	Lissodesmus	piscator	Lissodesmus piscator Mesibov, 2019		1 adult female	Ritters Plain	Australia	Tasmania	-41.6824	146.3524	WGS84	75	Mesibov, Robert	center of cluster of pitfall traps yielding Lissodesmus piscator	1080	Driessen, Michael	pitfall PU6, 2017-02-20/2017-03-06	2017-03-06
Queen Victoria Museum and Art Gallery, Launceston	QVM:2019:23:0012	Arthropoda	Diplopoda	Polydesmida	Dalodesmidae	Lissodesmus	piscator	Lissodesmus piscator Mesibov, 2019		1 adult female	Ritters Plain	Australia	Tasmania	-41.6824	146.3524	WGS84	75	Mesibov, Robert	center of cluster of pitfall traps yielding Lissodesmus piscator	1080	Driessen, Michael	pitfall UB9, 2017-02-20/2017-03-06	2017-03-06
Queen Victoria Museum and Art Gallery, Launceston	QVM:2019:23:0013	Arthropoda	Diplopoda	Polydesmida	Dalodesmidae	Lissodesmus	piscator	Lissodesmus piscator Mesibov, 2019		1 adult male	Ritters Plain	Australia	Tasmania	-41.6824	146.3524	WGS84	75	Mesibov, Robert	center of cluster of pitfall traps yielding Lissodesmus piscator	1080	Driessen, Michael	pitfall UB8, 2017-02-20/2017-03-06	2017-03-06
Queen Victoria Museum and Art Gallery, Launceston	QVM:2019:23:0014	Arthropoda	Diplopoda	Polydesmida	Dalodesmidae	Lissodesmus	piscator	Lissodesmus piscator Mesibov, 2019		1 adult male	Ritters Plain	Australia	Tasmania	-41.6824	146.3524	WGS84	75	Mesibov, Robert	center of cluster of pitfall traps yielding Lissodesmus piscator	1080	Driessen, Michael	pitfall UB6, 2017-02-20/2017-03-06	2017-03-06
Queen Victoria Museum and Art Gallery, Launceston	QVM:2018:23:0053	Arthropoda	Diplopoda	Polydesmida	Dalodesmidae	Lissodesmus	piscator	Lissodesmus piscator Mesibov, 2019		1 adult male	Ritters Plain	Australia	Tasmania	-41.6824	146.3524	WGS84	75	Mesibov, Robert	center of cluster of pitfall traps yielding Lissodesmus piscator	1080	Driessen, Michael	pitfall PU2, 2018-02-22/2018-03-08	2018-03-08
Queen Victoria Museum and Art Gallery, Launceston	QVM:2018:23:0054	Arthropoda	Diplopoda	Polydesmida	Dalodesmidae	Lissodesmus	piscator	Lissodesmus piscator Mesibov, 2019		1 adult male	Ritters Plain	Australia	Tasmania	-41.6824	146.3524	WGS84	75	Mesibov, Robert	center of cluster of pitfall traps yielding Lissodesmus piscator	1080	Driessen, Michael	pitfall UB1, 2018-02-22/2018-03-08	2018-03-08
Queen Victoria Museum and Art Gallery, Launceston	QVM:2018:23:0055	Arthropoda	Diplopoda	Polydesmida	Dalodesmidae	Lissodesmus	piscator	Lissodesmus piscator Mesibov, 2019		1 stadium 7 female	Ritters Plain	Australia	Tasmania	-41.6824	146.3524	WGS84	75	Mesibov, Robert	center of cluster of pitfall traps yielding Lissodesmus piscator	1080	Driessen, Michael	pitfall PU5, 2018-02-22/2018-03-08	2018-03-08
Queen Victoria Museum and Art Gallery, Launceston	QVM:2018:23:0056	Arthropoda	Diplopoda	Polydesmida	Dalodesmidae	Lissodesmus	piscator	Lissodesmus piscator Mesibov, 2019		1 adult female	Ritters Plain	Australia	Tasmania	-41.6824	146.3524	WGS84	75	Mesibov, Robert	center of cluster of pitfall traps yielding Lissodesmus piscator	1080	Driessen, Michael	pitfall UB6, 2018-02-22/2018-03-08	2018-03-08
Queen Victoria Museum and Art Gallery, Launceston	QVM:2018:23:0057	Arthropoda	Diplopoda	Polydesmida	Dalodesmidae	Lissodesmus	piscator	Lissodesmus piscator Mesibov, 2019		1 adult female	Ritters Plain	Australia	Tasmania	-41.6824	146.3524	WGS84	75	Mesibov, Robert	center of cluster of pitfall traps yielding Lissodesmus piscator	1080	Driessen, Michael	pitfall UB3, 2018-02-22/2018-03-08	2018-03-08
Queen Victoria Museum and Art Gallery, Launceston	QVM:2019:23:0015	Arthropoda	Diplopoda	Polydesmida	Dalodesmidae	Lissodesmus	piscator	Lissodesmus piscator Mesibov, 2019	holotype	1 adult male	Ritters Plain	Australia	Tasmania	-41.6824	146.3524	WGS84	75	Mesibov, Robert	center of cluster of pitfall traps yielding Lissodesmus piscator	1080	Driessen, Michael	pitfall PU9, 2019-02-20/2019-03-06	2019-03-06
Queen Victoria Museum and Art Gallery, Launceston	QVM:2019:23:0016	Arthropoda	Diplopoda	Polydesmida	Dalodesmidae	Lissodesmus	piscator	Lissodesmus piscator Mesibov, 2019	paratype	1 adult male	Ritters Plain	Australia	Tasmania	-41.6824	146.3524	WGS84	75	Mesibov, Robert	center of cluster of pitfall traps yielding Lissodesmus piscator	1080	Driessen, Michael	pitfall PU9, 2019-02-20/2019-03-06	2019-03-06
